# Supplementary material for: New Carvone-Based Deep Eutectic Solvents for Siloxanes Capture from Biogas
Source: Int J Mol Sci. 2021 Sep 2;22(17):9551. doi: 10.3390/ijms22179551 (PMC8431123; doi:10.3390/ijms22179551)
Supplement: Supplementary file 1 [file ijms-22-09551-s001.zip]

Archive with 1 entries (1 files):
- ijms-1347551-supplementary.pdf
